# Supplementary material for: Mechanistic Insights into Nano-Maillard Reaction Products Regulating the Quality of Dried Abalones
Source: Foods. 2025 Aug 4;14(15):2726. doi: 10.3390/foods14152726 (PMC12346132; doi:10.3390/foods14152726)
Supplement: Supplementary file 1 [file foods-14-02726-s001.zip]

Archive with 1 entries (1 files):
- foods-3778003-supplementary.pdf
